# Supplementary material for: A Screening for Virus Infections among Wild Eurasian Tundra Reindeer (Rangifer tarandus tarandus) in Iceland, 2017–2019
Source: Viruses. 2023 Jan 23;15(2):317. doi: 10.3390/v15020317 (PMC9961133; doi:10.3390/v15020317)
Supplement: Supplementary file 1 [file viruses-15-00317-s001.zip]

Archive with 1 entries (1 files):
- viruses-2128215-supplementary Table S1.xlsx
