# Supplementary material for: A Screening for Virus Infections among Wild Eurasian Tundra Reindeer (Rangifer tarandus tarandus) in Iceland, 2017–2019
Source: Viruses. 2023 Jan 23;15(2):317. doi: 10.3390/v15020317 (PMC9961133; doi:10.3390/v15020317)
Supplement: Supplementary file 1 [file viruses-15-00317-s001.zip › viruses-2128215-supplementary Table S1.xlsx]

## Sheet: All animals, years, pathogens
Number	Animal ID	Date shot	Year	Area	Place	N	W	Sex	Age group	Carcass weight (kg)	Back fat (cm)	Alpha-Herpesvirus competition percentage	Alpha-Herpesvirus result	Gamma herpesvirus percent inhibition	Gamma herpesvirus result	Pestivirus percent inhibition	Pestivirus result	Bluetongue	Bluetongue result	Schmallenberg Competition %		Schmallenberg result
1	1067	18.8.2017	2017	2	Ytri Vegakvísl, Fljótsdalsheiði	6505834	1516093	M	3-5	75	Unknown	0.88	0	-15.514	0	-27.45	0	102.171	0	104.4	Competitive ELISA	0
2	223	19.8.2017	2017	2	Desjarárdalur, Vesturöræfi	64 57 117	15 44 423	F	3-5	44	Unknown	0.96	0	-36.859	0	-9.8	0	116.109	0	118.346	Competitive ELISA	0
3	335	19.8.2017	2017	2	By Hölkná, Fljótsdalsheiði	6452745	1534104	F	3-5	42	Unknown	0.95	0	5.981	0	55.85	1	81.745	0	127.05	Competitive ELISA	0
4	380	19.8.2017	2017	2	Desjarárdal, Vesturöræfi	6457115	1544519	F	3-5	39	Unknown	0.95	0	-17.647	0	-12.75	0	111.496	0	101.276	Competitive ELISA	0
5	1100	20.8.2017	2017	2	Flatarheiði	6453997	1459242	M	3-5	82	Unknown	0.95	0	-28.931	0	50.45	1	110.016	0	106.023	Competitive ELISA	0
6	1120	2017-08-21	2017	3	Beinageit	6526428	1405744	M	3-5	100	Unknown	1.11	0	-17.294	0	-32.7	0	134.545	0	126.642	Competitive ELISA	0
7	817	2017-08-22	2017	2	NW in Urgur, Vesturöræfi	6454747	1535157	F	>5	37	5	0.93	0	-24.723	0	-20.75	0	119.48	0	85.672	Competitive ELISA	0
8	305	2017-08-22	2017	2	NW in Urgur, Vesturöræfi	6454747	1535157	F	3-5	47	15	0.91	0	-0.406	0	-9.55	0	126.56	0	84.006	Competitive ELISA	0
9	903	2017-08-23	2017	2	Urgur, Vesturöræfi	6453529	1536190	F	3-5	39	2	0.96	0	-16.102	0	-10.95	0	109.424	0	83.945	Competitive ELISA	0
10	361	2017-08-23	2017	2	E of Þrælaháls, Fljótsdalsheiði	6453786	1523173	F	1	40	10	0.96	0	-37.787	0	-27.5	0	118.05	0	85.811	Competitive ELISA	0
11	623	2017-08-23	2017	7	Vesturbót, Hamarsdalur	6447322	1451184	F	3-5	35	Unknown	0.89	0	-12.977	0	-16.45	0	141.436	0	86.627	Competitive ELISA	0
12	Unknown	2017-08-24	2017	2	Fljótsdalsheiði	Unknown	Unknown	M	calf	Unknown	Unknown	1.04	0	-18.023	0	-12.05	0	135.935	0	99.601	Competitive ELISA	0
13	51	2017-08-24	2017	1	Kistufell	6544907	1514917	F	2	48	Unknown	1.06	0	-34.634	0	-34.05	0	114.769	0	73.063	Competitive ELISA	0
14	1393	2017-08-24	2017	2	S of Kálfafell	6456999	1534475	M	2	80	50	0.96	0	-15.799	0	-28.1	0	136.897	0	76.239	Competitive ELISA	0
15	1059	2017-08-24	2017	2	Vesturöræfi	6451777	1547701	M	3-5	78	28	0.81	0	-24.27	0	-36.95	0	120.911	0	73.28	Competitive ELISA	0
16	375	2017-08-24	2017	2	By Bræður S of Þrælaháls, Fljótsdalsheiði	6455873	1523535	F	3-5	37	10	0.82	0	-2.44	0	-21.3	0	120.031	0	79.085	Competitive ELISA	0
17	1233	2017-08-24	2017	6	Sandfell, Skriðdal	6504917	1430512	M	>5	83	Unknown	0.87	0	-240927	0	-39	0	104.046	0	83.772	Competitive ELISA	0
18	12	2017-08-25	2017	1	Almenningsvötn	6548182	1459184	F	3-5	57	37	0.92	0	-19.808	0	-39.35	0	119.258	0	75.814	Competitive ELISA	0
19	893	2017-08-25	2017	2	By Grjótárhnjúkur, Vesturöræfi	6450000	1538687	F	>5	40	2	0.81	0	-12.483	0	-64.75	0	118.477	0	83.607	Competitive ELISA	0
20	74	2017-08-25	2017	1	N of Ytri Hágangar	6555355	1506142	F	3-5	50	15	0.91	0	-6.1	0	-13.55	0	128.287	0	93.89	Competitive ELISA	0
21	187	2017-08-25	2017	2	Vesturöræfi	6448523	1548055	F	3-5	40	Unknown	1	0	-25.384	0	-13.85	0	104.136	0	78.894	Competitive ELISA	0
22	1075	2017-08-25	2017	2	Vesturöræfi	6449841	1544246	M	2	60	Unknown	0.95	0	-11.826	0	-22.95	0	114.382	0	80.656	Competitive ELISA	0
23	1045	2017-08-26	2017	1	Leifsstaðaflóar, Selárdalur	6546329	1502089	M	3-5	97	60	0.87	0	-11.627	0	-44	0	114.974	0	82.461	Competitive ELISA	0
24	285	2017-08-26	2017	2	Langihnjúkur, Vesturöræfi	6449396	1543323	F	3-5	40	40	0.85	0	-3.314	0	6.9	0	107.335	0	89.898	Competitive ELISA	0
25	1028	2017-08-26	2017	1	Smjörfjöll	6534330	1446190	M	3-5	106	Unknown	0.81	0	-25.402	0	-19.35	0	98.651	0	86.774	Competitive ELISA	0
26	1376	2017-08-26	2017	1	Smjörfjöll	6534440	1446190	M	3-5	96	Unknown	0.89	0	-20.625	0	-3.917	0	105.575	0	73.106	Competitive ELISA	0
27	1018	2017-08-26	2017	1	Smjörfjöll	6534405	1446195	M	3-5	97	Unknown	0.89	0	-26.588	0	9.317	0	115.023	0	82.782	Competitive ELISA	0
28	5	2017-08-26	2017	2	Vesturöræfi	6442968	1545350	F	3-5	27	Unknown	0.97	0	-15.37	0	23.928	0	133.706	0	80.43	Competitive ELISA	0
29	193	2017-08-26	2017	2	Vesturöræfi	6451144	1541172	F	3-5	37	Unknown	1.03	0	-13.107	0	18.74	0	113.823	0	82.695	Competitive ELISA	0
30	291	2017-08-27	2017	2	N of Laugará	6454096	1526412	F	3-5	41	2	0.87	0	-26.498	0	-37.268	0	115.484	0	69.027	Competitive ELISA	0
31	224	2017-08-27	2017	2	Sauðafellsdrag	6452811	1528084	F	>5	34	Unknown	0.88	0	-9.694	0	9.74	0	106.948	0	66.71	Competitive ELISA	0
32	1183	2017-08-27	2017	4	Sandfell, Skriðdal	6504805	1431288	M	3-5	103	30	0.73	0	-14.418	0	-7.441	0	107.327	0	69.418	Competitive ELISA	0
33	72	2017-08-27	2017	1	S of Melur	6525903	1526743	F	3-5	47	Unknown	0.97	0	-40.175	0	43.581	Doubtful	92.92	0	90.159	Competitive ELISA	0
34	159	2017-08-27	2017	1	S of Melur	6527110	1527790	F	>5	45	Unknown	0.86	0	-17.605	0	3.176	0	108.56	0	64.054	Competitive ELISA	0
35	2	2017-08-27	2017	1	S of Melur	6527004	1527812	F	3-5	44	Unknown	0.82	0	-15.828	0	-11.964	0	112.573	0	74.599	Competitive ELISA	0
36	182	2017-08-27	2017	2	Hafursfell, Undir Fellum	6451547	1526929	F	2	42	Unknown	0.88	0	-5.777	0	47.188	Doubtful	133.163	0	89.265	Competitive ELISA	0
37	234	2017-08-27	2017	2	Hafursfell, Undir Fellum	6451568	1526753	M	2	Unknown	Unknown	1.04	0	-19.155	0	21.387	0	108.511	0	69.921	Competitive ELISA	0
38	284	2017-08-27	2017	2	Hafursfell, Undir Fellum	6450426	1527636	F	3-5	55	Unknown	0.97	0	-5.691	0	-4.553	0	112.203	0	66.745	Competitive ELISA	0
39	306	2017-08-27	2017	2	Hafursfell, Undir Fellum	6451842	1526677	F	3-5	41	Unknown	0.89	0	-17.788	0	20.43	0	113.107	0	66.432	Competitive ELISA	0
40	469	2017-08-27	2017	5	Reykjadalur,Mjóafjörður	6509715	1351950	F	3-5	55	34	0.86	0	-5.17	0	-3.388	0	120.969	0	73.514	Competitive ELISA	0
1	192	2018-08-24	2018	6	Flatarheiði	64 52 705	14 59 743	M	3-5	82	Unknown	0.979	0	-9.993	0	22.977	0	129.588	0	2.726	Indirect ELISA	0
3	1303	2018-08-25	2018	2	By Þuríðarstaðaá	64 54 418	15 37 897	F	3-5	50	Unknown	0.958	0	-4.707	0	12.278	0	142.241	0	1.055	Indirect ELISA	0
4	1325	2018-08-25	2018	2	Þuríðarstaðadalur	64 54 285	15 37 491	F	3-5	36	Unknown	0.772	0	-8.271	0	41.247	Doubtful	136.641	0	1.044	Indirect ELISA	0
5	1999	2018-08-25	2018	2	Urgur	64 54 609	15 34 404	F	3-5	50	Unknown	0.871	0	-3.703	0	27.897	0	117.799	0	1.232	Indirect ELISA	0
6	2009	2018-08-25	2018	2	Urgur	64 54 609	15 34 404	F	3-5	46	Unknown	0.937	0	-3.912	0	22.161	0	132.951	0	1.41	Indirect ELISA	0
7	1897	2018-08-25	2018	2	Hallormsstaðaháls	65 01 783	14 46 597	F	3-5	40	Unknown	1.081	0	-5.71	0	21.616	0	150.107	0	1.295	Indirect ELISA	0
8	1088	2018-08-26	2018	1	Hellisöxl	65 30 240	15 12 062	F	3-5	51	Unknown	0.958	0	-15.07	0	23.349	0	134.258	0	0.47	Indirect ELISA	0
9	1892	2018-08-26	2018	1	Hellisöxl	65 30 240	15 12 062	F	2	52	Unknown	0.929	0	-6.601	0	17.086	0	128.658	0	1.076	Indirect ELISA	0
10	1059	2018-08-26	2018	1	Fríðufell	65 31 260	15 20 254	F	2	46	Unknown	0.927	0	-6.473	0	23.417	0	130.997	0	0.94	Indirect ELISA	0
11	Unknown	Unknown	2018	1	Tunguheiði	Unknown	Unknown	M	2	55	Unknown	0.931	0	-3.964	0	16.327	0	134.425	0	1.765	Indirect ELISA	0
13	1400	2018-08-26	2018	2	South of Fjallkoll	64 59 555	1537561	F	3-5	39	Unknown	0.947	0	-6.814	0	12.759	0	139.655	0	1.086	Indirect ELISA	0
14	285	2018-08-25	2018	9	Flateyjaraurar	64 16 208	15 34 933	M	Unknown	35	Unknown	0.889	0	-10.952	0	32.298	Doubtful	140.832	0	1.984	Indirect ELISA	0
15	1310	2018-08-27	2018	2	Þórfell	65 03 573	15 18 467	F	2	40	Unknown	0.992	0	-4.959	0	43.064	Doubtful	149.664	0	1.921	Indirect ELISA	0
16	95	2018-08-27	2018	2	By Miðheiðargrjót	65 01 634	15 14 967	M	3-5	92.4	50	0.887	0	-10.177	0	13.83	0	126.435	0	1.535	Indirect ELISA	0
18	125	2018-08-27	2018	4	Soutern part of Eskifjörður	65 04 115	14 06 053	M	3-5	103	38	0.849	0	0.652	0	17.225	0	119.608	0	1.472	Indirect ELISA	0
20	1145	2018-08-27	2018	1	Hofteigsheiði	65 26 061	14 57 903	F	2	40	Unknown	0.923	0	2.711	0	26.432	0	128.288	0	2.162	Indirect ELISA	0
21	1402	2018-08-22	2018	2	Kofaalda	65 00 686	15 18 536	F	3-5	39	Unknown	0.921	0	-3.988	0	15.141	0	127.365	0	2.673	Indirect ELISA	0
22	1345	2018-08-28	2018	2	Kofaalda	65 00 686	15 18 536	F	3-5	41	Unknown	0.894	0	-6.938	0	23.543	0	123.479	0	1.817	Indirect ELISA	0
23	1095	2018-08-28	2018	1	Skjaldklofi	65 21 654	15 20 162	F	Unknown	46	Unknown	0.96	0	0.262	0	21.117	0	118.969	0	1.525	Indirect ELISA	0
24	30	2018-08-28	2018	1	Hvannárheiði	65 24 608	14 52 518	M	3-5	95	Unknown	0.947	0	-24.486	0	7.692	0	122.709	0	2.078	Indirect ELISA	0
26	1438	2018-08-28	2018	2	Þrælaháls	64 57 360	15 20 250	F	1	36	Unknown	0.936	0	-5.172	0	28.267	0	125.302	0	1.974	Indirect ELISA	0
27	353	2018-08-28	2018	7	Steinártungur	64 42 979	14 36 732	M	3-5	90	Unknown	0.903	0	-7.239	0	13.435	0	122.673	0	1.107	Indirect ELISA	0
28	327	2018-08-28	2018	5	Hálíðarhorn/Svartafjall	65 04 231	13 55 111	M	3-5	96	Unknown	0.685	0	5.331	0	20.844	0	112.177	0	1.587	Indirect ELISA	0
29	386	2018-08-29	2018	1	Smjörvatnsheiði	65 27 651	14 52 268	M	Unknown	75	Unknown	0.871	0	-3.792	0	14.5	0	127.452	0	0.606	Indirect ELISA	0
30	248	2018-08-29	2018	7	Berufjarðarskarð	64 49 314	1426818	M	3-5	69	Unknown	0.787	0	-1.271	0	6.598	0	126.806	0	1.326	Indirect ELISA	0
31	220	2018-08-29	2018	6	Grílutindur	64 48 670	14 25 318	M	3-5	75	40	0.94	0	-1.155	0	21.938	0	147.231	0	0.804	Indirect ELISA	0
32	1050	2018-08-29	2018	1	West of Mel	65 27 928	15 28 294	F	3-5	42	Unknown	0.976	0	1.097	0	34.746	Doubtful	131.28	0	2.015	Indirect ELISA	0
33	1021	2018-08-29	2018	1	By Háreksstaði	65 23 896	15 25 465	F	3-5	42	Unknown	0.973	0	-17.398	0	26.349	0	125.135	0	0.95	Indirect ELISA	0
34	1014	2018-08-29	2018	1	By Þrætutjörn	65 27 267	15 28 412	F	3-5	48	Unknown	0.93	0	-6.344	0	13.937	0	127.518	0	0.7	Indirect ELISA	0
35	1550	2018-08-29	2018	4	Lambeyrardalur	65 05 456	13 58 702	F	3-5	40	Unknown	0.906	0	-3.932	0	8.595	0	118.976	0	0.95	Indirect ELISA	0
36	384	2018-08-29	2018	5	Lambeyrardalur	65 04 872	13 57 801	M	3-5	88	Unknown	0.895	0	10.694	0	14.301	0	123.167	0	3.008	Indirect ELISA	0
39	1340	2018-08-27	2018	2	Y Eyvindarfjall	65 04 147	15 20 566	F	3-5	46	Unknown	0.874	0	2.044	0	25.307	0	121.198	0	0.647	Indirect ELISA	0
40	1342	2018-08-29	2018	2	Y Eyvindarfjall	65 02 799	15 21 235	F	3-5	41	Unknown	0.883	0	4.127	0	26.019	0	130.3	0	0.71	Indirect ELISA	0
41	20	2018-08-30	2018	1	Skjaldklofi	65 20 080	15 19 518	M	3-5	68	Unknown	0.944	0	4.111	0	43.387	Doubtful	129.312	0	2.13	Indirect ELISA	0
42	118	2018-08-30	2018	3	Botnsdalur	65 23 572	14 08 218	M	3-5	100	Unknown	0.93	0	1.234	0	10.666	0	114.821	0	0.783	Indirect ELISA	0
43	24	2018-08-30	2018	1	By Skjaldklofi	65 20 988	15 20 413	M	3-5	99	Unknown	0.976	0	-12.405	0	16.505	0	133.365	0	0.595	Indirect ELISA	0
44	18	2018-08-31	2018	1	Skjöldólfsstaðafjall	65 18 503	15 13 888	M	3-5	99	Unknown	0.971	0	-6.091	0	Neg below range	Neg below range	121.976	0	0.888	Indirect ELISA	0
45	1210	2018-08-31	2018	2	Sandadalur	64 51 164	15 29 905	F	3-5	38	Unknown	0.921	0	5.869	0	20.098	0	129.486	0	2.109	Indirect ELISA	0
46	1087	2018-08-31	2018	1	By Hreksstaðakvísl	65 22 650	15 25 069	F	3-5	47.5	12	0.9	0	3.477	0	24.804	0	120.763	0	1.044	Indirect ELISA	0
47	1101	2018-08-31	2018	1	By Skjaldklofa	65 21 361	15 20 742	F	3-5	48	15	0.968	0	6.917	0	18.562	0	118.417	0	0.188	Indirect ELISA	0
48	1170	2018-08-31	2018	1	Hjarðarhagaheiði	65 21 642	15 03 051	F	3-5	36	Unknown	0.899	0	3.012	0	21.868	0	122.179	0	0.647	Indirect ELISA	0
49	1151	2018-08-31	2018	1	By Rjúkandi	65 21 375	15 05 132	F	Unknown	42	Unknown	1.052	0	13.037	0	16.036	0	123.457	0	1.629	Indirect ELISA	0
50	1524	2018-09-01	2018	3	Hólalandsdalur	65 28 318	13 58 044	F	2	43	Unknown	1.052	0	6.315	0	40.135	Doubtful	107.274	0	0.783	Indirect ELISA	0
51	1530	2018-09-01	2018	3	Hólalandsdalur	65 28 320	13 58 045	M	1	48	Unknown	1.005	0	7.499	0	37.227	Doubtful	121.293	0	2.183	Indirect ELISA	0
52	1425	2018-09-01	2018	2	Sandadalur	64 51 958	15 31 296	M	1	35	Unknown	0.859	0	-6.326	0	30.358	Doubtful	127.605	0	1.399	Indirect ELISA	0
53	1442	2018-09-01	2018	2	Snæfell	64 51 677	15 32 912	F	Unknown	40	Unknown	0.932	0	-7.636	0	17.034	0	100.483	0	0.48	Indirect ELISA	0
54	1961	2018-09-01	2018	2	Sandadalur	64 51 988	15 31 296	F	Unknown	42	Unknown	0.951	0	-5.9	0	16.257	0	112.526	0	0.888	Indirect ELISA	0
55	1186	2018-09-01	2018	2	By Snæfell	64 51 177	15 33 004	F	3-5	37	Unknown	0.945	0	-1.36	0	9.34	0	126.036	0	1.305	Indirect ELISA	0
56	1895	2018-09-01	2018	2	Vesturöræfi	64 51 797	15 48 072	F	3-5	35	Unknown	0.906	0	-10.233	0	10.083	0	105.059	0	1.734	Indirect ELISA	0
57	361	2018-09-01	2018	1	Bjallkolla	65 21 064	15 28 195	M	3-5	95	Unknown	0.912	0	-3.208	0	-3.654	0	122.368	0	1.253	Indirect ELISA	0
58	305	2018-09-01	2018	3	Beinageit Upsir	65 26 277	14 00 077	M	3-5	93	Unknown	0.887	0	-15.002	0	16.923	0	122.847	0	0.512	Indirect ELISA	0
59	1080	2018-09-02	2018	1	By Grunnavatn	65 15 590	15 14 294	F	Unknown	41.8	Unknown	1.027	0	-9.819	0	12.209	0	128.956	0	1.284	Indirect ELISA	0
60	1195	2018-09-02	2018	2	Vesturöræfi by Hálslón	64 51 856	15 49 319	F	3-5	36	Unknown	0.916	0	-6.87	0	-2.312	0	132.399	0	1.149	Indirect ELISA	0
61	120	2018-09-01	2018	3	Beinageit Innri Skagi	65 25 544	14 04 293	M	>5	111	Unknown	0.912	0	-5.89	0	-22.772	0	132.181	0	1.827	Indirect ELISA	0
62	1476	2018-09-02	2018	2	Vesturöræfi	64 53 148	15 45 413	F	>5	42	Unknown	0.925	0	-1.588	0	4.114	0	124.852	0	0.804	Indirect ELISA	0
63	1719	2018-09-02	2018	7	Langagilsfjall	64 42 130	14 35 432	F	>5	45	Unknown	0.938	0	-7.577	0	18.561	0	119.107	0	1.441	Indirect ELISA	0
64	1075	2018-09-03	2018	1	Ánavatn	65 14 443	15 30 595	F	Unknown	44	Unknown	0.895	0	-1.037	0	8.773	0	133.452	0	1.566	Indirect ELISA	0
65	10	2018-09-03	2018	1	Kollseyra	65 25 534	15 38 073	M	3-5	105	Unknown	0.861	0	45.496	1	16.964	0	120.69	0	0.846	Indirect ELISA	0
66	1002	2018-09-03	2018	1	Lindur (-ir)	65 18 579	15 41 185	F	2	36	Unknown	0.734	0	-4.923	0	24.763	0	130.067	0	1.629	Indirect ELISA	0
67	1562	2018-09-03	2018	5	Hellisfjörður	65 05 340	13 47 561	F	1	36	Unknown	1.052	0	-5.359	0	15.736	0	122.172	0	0.637	Indirect ELISA	0
68	1768	2018-09-03	2018	7	Bótahnjúkar	64 35 557	14 44 192	F	Unknown	43	Unknown	0.956	0	-5.208	0	17.093	0	133.982	0	0.982	Indirect ELISA	0
69	1766	2018-09-03	2018	7	Bótahnjúkar	64 47 285	14 53 480	F	Unknown	40	Unknown	0.92	0	-1.982	0	19.067	0	135.776	0	1.378	Indirect ELISA	0
70	1765	2018-09-03	2018	7	By Bótarhnjúka	64 35 557	14 44 192	F	Unknown	40	8	0.955	0	-0.608	0	21.099	0	118.046	0	0.7	Indirect ELISA	0
71	1767	2018-09-03	2018	7	Bótahnjúkar	64 47 179	14 52 252	F	Unknown	37	Unknown	0.942	0	-2.003	0	11.125	0	119.317	0	0.522	Indirect ELISA	0
73	1190	2018-09-04	2018	2	By Þrælaháls	64 57 518	15 23 129	F	2	37	Unknown	0.898	0	0.717	0	13.63	0	117.443	0	2.997	Indirect ELISA	0
74	1329	2018-09-04	2018	2	Þrímelar	65 03 569	15 07 037	F	2	38	Unknown	0.912	0	1.343	0	27.491	0	139.982	0	0.804	Indirect ELISA	0
75	1350	2018-09-04	2018	2	Bessastaðaá by Brú	65 03 517	15 03 424	F	3-5	37.8	12	0.971	0	1.309	0	26.045	0	72.337	0	2.569	Indirect ELISA	0
76	1254	2018-09-06	2018	2	Þórisstaðakvísl	64 55 224	15 25 232	F	1	31.7	Unknown	0.996	0	13.731	0	24.448	0	134.258	0	0.533	Indirect ELISA	0
77	1196	2018-09-06	2018	2	Þórisstaðakvísl	64 55 222	15 25 233	F	3-5	39.6	Unknown	0.976	0	2.51	0	-10.446	0	137.607	0	0.637	Indirect ELISA	0
80	1420	2018-09-06	2018	2	Vestaradrag	64 52 745	15 44 946	F	1	33	Unknown	0.901	0	35.651	1	26.312	0	125.157	0	0.867	Indirect ELISA	0
81	2022	2018-09-07	2018	9	Flatey	64 16 250	15 35 160	F	2	Unknown	8	0.936	0	5.758	0	21.297	0	127.852	0	0.731	Indirect ELISA	0
82	1288	2018-09-07	2018	2	Sauðafell	64 52 691	15 32 077	F	3-5	42	Unknown	0.878	0	2.806	0	9.92	0	124.663	0	1.65	Indirect ELISA	0
84	1045	2018-09-08	2018	1	Hnjúksvatn	65 14 153	15 17 598	F	2	42	Unknown	0.902	0	6.144	0	15.888	0	133.074	0	0.23	Indirect ELISA	0
86	1335	2018-09-08	2018	2	addit 2 to the tunnel	64 56 825	15 14 019	M	1	42	Unknown	0.94	0	6.861	0	6.062	0	135.435	0	2.068	Indirect ELISA	0
87	1891	2018-09-08	2018	9	Flateyjaraurar	64 16 223	15 34 690	F	2	42	Unknown	0.901	0	12.598	0	23.143	0	135.399	0	0.334	Indirect ELISA	0
88	1470	2018-09-09	2018	2	Þrælaháls	64 59 456	15 29 374	F	2	31.9	Unknown	0.977	0	10.305	0	13.894	0	129.53	0	3.947	Indirect ELISA	0
89	1878	2018-09-08	2018	9	Flateyjaraurar	64 16 223	15 34 690	F	3-5	55	15	0.973	0	19.95	0	-0.585	0	127.888	0	0.188	Indirect ELISA	0
90	1112	2018-09-09	2018	1	Þórfell	65 13 813	15 16 376	F	3-5	42	Unknown	0.904	0	1.972	0	7.568	0	130.329	0	1.577	Indirect ELISA	0
91	2035	2018-09-08	2018	9	Flateyjaraurar	64 16 223	15 34 690	F	3-5	45	Unknown	0.915	0	11.507	0	-13.167	0	120.015	0	0.428	Indirect ELISA	0
92	364	2018-09-09	2018	9	v/Nautastigsgil-Kálfafellsdal	64 12 848	16 02 165	M	>5	114	55	0.825	0	-1.086	0	19.291	0	134.6	0	0.439	Indirect ELISA	0
93	352	2018-09-09	2018	9	Unknown	64 16 427	15 36 107	M	3-5	Unknown	40	0.819	0	8.903	0	20.773	0	134.295	0	0.522	Indirect ELISA	0
94	363	2018-09-09	2018	9	Kálfafellsdalur v/Nautastigsgil	64 12 848	16 02 165	M	3-5	104	45	0.921	0	10.184	0	33.509	Doubtful	134.389	0	0.574	Indirect ELISA	0
95	Unknown	Unknown	2018	Unknown	Unknown	Unknown	Unknown	M	Unknown	Unknown	Unknown	0.902	0	13.565	0	21.226	0	140.861	0	0.512	Indirect ELISA	0
96	1705	2018-09-10	2018	7	Merkjahryggur	64 49 572	14 40 774	F	Unknown	42	Unknown	1.045	0	12.416	0	24.064	0	136.132	0	0.71	Indirect ELISA	0
97	1708	2018-09-09	2018	7	Unknown	64 38 907	14 51 775	F	3-5	50	35	0.995	0	18.226	0	-1.203	0	133.358	0	2.089	Indirect ELISA	0
98	1954	2018-09-10	2018	7	Merkjahryggur	64 49 711	14 40 711	F	3-5	42	Unknown	0.912	0	3.636	0	16.236	0	116.03	0	1.358	Indirect ELISA	0
99	1711	2018-09-09	2018	7	Unknown	64 38 907	14 51 775	F	>5	40	Unknown	0.922	0	10.26	0	24.879	0	121.563	0	1.086	Indirect ELISA	0
100	1477	2018-09-11	2018	2	North of Tregla	65 13 364	15 08 001	F	Unknown	42	Unknown	0.935	0	13.974	0	19.868	0	136.423	0	0.637	Indirect ELISA	0
101	1272	2018-09-12	2018	2	Miðheiðarháls	65 18 159	14 43 513	M	1	42	12	0.965	0	2.086	0	7.532	0	128.041	0	2.329	Indirect ELISA	0
K10	1708	2018-09-09	2018	7	N of Hvannavellir Geithelladalur	64 38 907	14 51 775	M	calf	20	Unknown	0.911	0	18.237	0	16.377	0	121.411	0	0.326	Indirect ELISA	0
K11	1708	2018-09-09	2018	7	N of Hvannavellir Geithelladalur	64 38 907	14 51 775	F	calf	22	Unknown	1.095	0	14.747	0	29.846	Doubtful	123.723	0	0.286	Indirect ELISA	0
K13	1272	2018-09-12	2018	2	Vegaskarð Fellaheiði	65 18 159	14 43 513	M	calf	19	Unknown	0.927	0	15.092	0	13.246	0	103.378	0	0.707	Indirect ELISA	0
K14	1272	2018-09-12	2018	2	Vegaskarð Fellaheiði	65 18 159	14 43 513	M	calf	Unknown	Unknown	0.891	0	19.465	0	20.081	0	131.445	0	0.326	Indirect ELISA	0
K15	1272	2018-09-12	2018	2	Vegaskarð Fellaheiði	65 18 159	14 43 513	F	calf	25	Unknown	0.989	0	21.887	0	31.012	Doubtful	124.465	0	0.381	Indirect ELISA	0
K16	1486	2018-09-13	2018	3	Ufsir	65 22 097	14 08 248	Unknown	calf	Unknown	Unknown	0.939	0	21	0	23.21	0	122.567	0	1.264	Indirect ELISA	0
K18	1882	2018-09-12	2018	9	Fláajökull	64 31 826	15 54 412	Unknown	calf	Unknown	Unknown	1.026	0	12.526	0	-23.163	0	120.945	0	0.489	Indirect ELISA	0
K3	1437	2018-09-01	2018	2	By Snæfell	64 48 598	15 27 877	F	calf	15	Unknown	1.03	0	15.031	0	8.982	0	137.047	0	0.616	Indirect ELISA	0
K4	Unknown	2018-09-04	2018	2	Bessastaðaá	65 03 517	15 03 424	M	calf	16.5	Unknown	1.081	0	14.368	0	8.852	0	148.146	0	0.606	Indirect ELISA	0
K5	Unknown	2018-09-04	2018	2	Sauðabanalækur	65 3 710	15 1 575	F	calf	23	Unknown	0.957	0	15.857	0	13.561	0	135.108	0	0.334	Indirect ELISA	0
K6	Unknown	2018-09-04	2018	2	Sauðabanalækur	66 3 710	16 1 575	M	calf	17.7	Unknown	0.929	0	18.317	0	24.43	0	132.864	0	0.299	Indirect ELISA	0
K7	Unknown	Unknown	2018	Unknown	Unknown	Unknown	Unknown	Unknown	calf	Unknown	Unknown	0.885	0	9.57	0	22.678	0	120.793	0	0.449	Indirect ELISA	0
K8	1112	2018-09-09	2018	1	Þórfell	65 13 813	15 16 376	M	calf	19	Unknown	0.923	0	11.086	0	30.622	Doubtful	122.56	0	0.231	Indirect ELISA	0
K9	1708	2018-09-09	2018	7	N of Hvannavellir Geithelladalur	64 38 907	14 51 775	M	calf	20	Unknown	0.937	0	20.079	0	17.971	0	123.41	0	0.19	Indirect ELISA	0
1	293	2019-08-24	2019	7	Hvítárdalur	6442858	1427538	M	3-5	88	50	0.897	0	-26.076	0	-70.893	0	453.978	0	11.37	Indirect ELISA	0
2	98	2019-08-24	2019	1	Tafla, Miðfjarðarheiði	6558810	1458810	M	>5	116	Unknown	0.87	0	-27.752	0	-82.715	0	149.332	0	5.503	Indirect ELISA	0
3	1149	2019-08-25	2019	2	Unknown	6451513	1510643	F	3-5	40	Unknown	0.79	0	-23.219	0	-74.848	0	165.917	0	3.073	Indirect ELISA	0
4	133	2019-08-25	2019	2	Sultarrani	6450272	1503936	M	3-5	86	Unknown	0.726	0	-24.62	0	-31.911	0	146.873	0	3.359	Indirect ELISA	0
5	99	2019-08-25	2019	1	E of Ytri Hágangur	6553457	1502573	M	3-5	97	63	0.863	0	-19.788	0	-68.625	0	155.894	0	0.142	Indirect ELISA	0
6	27	2019-08-25	2019	1	Digranes	6600161	1440957	M	3-5	108	60	1.093	0	-19.499	0	-57.772	0	144.094	0	3.645	Indirect ELISA	0
7	1060	2019-08-26	2019	1	Ufsir	6549693	1501025	F	3-5	60	Unknown	0.873	0	-3.557	0	-36.989	0	147.326	0	2	Indirect ELISA	0
8	1010	2019-08-26	2019	1	Unknown	6543292	1514803	F	3-5	43	Unknown	0.904	0	-7.788	0	-45.198	0	153.32	0	5.718	Indirect ELISA	0
9	1021	2019-08-26	2019	1	Ufsir	6543568	1514729	F	3-5	50	Unknown	0.756	0	-4.56	0	-49.049	0	137.508	0	2.573	Indirect ELISA	0
10	25	2019-08-27	2019	1	Þjóðfell	6529662	1529874	M	3-5	83	60	0.875	0	-4.79	0	-69.618	0	136.537	0	2.859	Indirect ELISA	0
11	1083	2019-08-27	2019	1	Leirvatnskvos	6535647	1523516	F	>5	46	18	0.919	0	-6.995	0	-59.413	0	124.664	0	1.572	Indirect ELISA	0
12	1539	2019-08-28	2019	5	Tregadalur Vöðlavík	6502841	1335235	F	2	47	28	0.936	0	0.612	0	-67.506	0	122.288	0	2.144	Indirect ELISA	0
13	1096	2019-08-28	2019	1	N of Svalbarð	6518091	1527552	F	2	Unknown	Unknown	0.909	0	-5.868	0	-60.682	0	164.166	0	2.287	Indirect ELISA	0
14	1190	2019-08-28	2019	2	Kofahraun	6443002	1525379	F	3-5	42	2	0.86	0	-10.878	0	-51.717	0	150.31	0	3.145	Indirect ELISA	0
15	1340	2019-08-28	2019	2	Kofahraun	6443002	1525379	F	3-5	41	3	0.884	0	-5.827	0	-20.791	0	163.787	0	6.719	Indirect ELISA	0
16	235	2019-08-28	2019	6	Sandfell	6506118	1431100	M	2	65	Unknown	0.874	0	-6.833	0	-62.111	0	141.594	0	2.43	Indirect ELISA	0
17	2010	2019-08-29	2019	2	Eyvindarfjöll	6458732	1524142	F	3-5	36	Unknown	0.893	0	-5.563	0	-35.866	0	144.439	0	2.144	Indirect ELISA	0
18	1109	2019-08-29	2019	2	Þrælaháls	6458995	1524606	F	3-5	32	Unknown	0.872	0	-3.43	0	12.381	0	141.586	0	1.43	Indirect ELISA	0
19	363	2019-08-30	2019	6	Stöðvafjörður	6452220	1405410	M	Unknown	105	Unknown	0.812	0	1.021	0	-54.42	0	141.265	0	7.709	Indirect ELISA	0
20	241	2019-08-30	2019	6	Stöðvafjörður	6453350	1404930	M	Unknown	108	Unknown	0.967	0	-3.419	0	-63.453	0	140.838	0	2.287	Indirect ELISA	0
21	1205	2019-08-31	2019	2	Fossáralda	6508811	1515003	F	2	34	Unknown	0.935	0	-3.797	0	-60.402	0	152.457	0	1.716	Indirect ELISA	0
22	1157	2019-08-31	2019	2	Fossáralda	6508811	1515003	F	3-5	34	Unknown	0.898	0	-4.711	0	-40.547	0	147.523	0	3.717	Indirect ELISA	0
23	1285	2019-08-31	2019	2	Folavatn	6444972	1523717	F	>5	40	Unknown	0.869	0	-3.687	0	-48.879	0	153.969	0	5.146	Indirect ELISA	0
24	1114	2019-08-31	2019	2	Folavatn	6444972	1523717	F	>5	35	Unknown	0.865	0	-0.669	0	-25.881	0	144.316	0	2.573	Indirect ELISA	0
25	391	2019-08-31	2019	2	Folavatn	6446318	1522932	M	3-5	92	68	0.749	0	-0.864	0	-61.207	0	153.534	0	3.645	Indirect ELISA	0
27	88	2019-08-31	2019	1	Stórubotnar	6545970	1426587	M	>5	108	57	0.837	0	-3.77	0	-46.187	0	149.324	0	2.144	Indirect ELISA	0
28	1071	2019-08-31	2019	1	Gnýsstaðabrúnir	6533780	1500739	F	3-5	58	42	0.814	0	-3.134	0	-46.974	0	129.301	0	2.716	Indirect ELISA	0
29	1073	2019-08-31	2019	1	Gnýstaðabrúnir	6533840	1500963	F	3-5	47	19	0.868	0	0.829	0	-67.018	0	163.529	0	1.716	Indirect ELISA	0
30	1074	2019-08-31	2019	1	Gnýstaðabrúnir	6533802	1501166	F	3-5	41	10	0.778	0	1.811	0	-69.074	0	152.818	0	2.43	Indirect ELISA	0
31	1383	2019-09-01	2019	2	Eyjabakkakofi	6443879	1526914	F	>5	41	3	0.787	0	3.199	0	-22.219	0	147.005	0	2.573	Indirect ELISA	0
32	1221	2019-09-01	2019	2	Eyjabakkakofi	6443879	1526914	F	1	31	2	0.803	0	-19.005	0	-51.186	0	139.802	0	3.145	Indirect ELISA	0
33	165	2019-09-01	2019	3	Kerlingadalur/Krækjuskörð	6524514	1351887	M	3-5	100	Unknown	0.772	0	-1.105	0	-40.871	0	145.377	0	2	Indirect ELISA	0
34	1193	2019-09-01	2019	2	Halldórsalda/Klaustursselsheiði	6507075	1513990	F	3-5	41	4	0.697	0	1.863	0	-43.611	0	153.756	0	3.145	Indirect ELISA	0
35	150	2019-09-01	2019	2	Klaustursheiði	6508564	1517854	M	3-5	96	Unknown	0.797	0	-0.054	0	-39.247	0	159.084	0	1.572	Indirect ELISA	0
36	1198	2019-09-01	2019	2	By Eyvindará	6508054	1518026	F	3-5	41	Unknown	0.762	0	3.054	0	-45.271	0	167.068	0	2.716	Indirect ELISA	0
37	1102	2019-09-01	2019	2	By Eyvindará	6508054	1518026	F	3-5	43	Unknown	0.817	0	9.113	0	-66.987	0	155.984	0	1.144	Indirect ELISA	0
38	1910	2019-09-01	2019	2	Víðidalur	6509729	1517275	F	1	34	Unknown	0.861	0	4.809	0	-65.37	0	145.994	0	1.716	Indirect ELISA	0
39	112	2019-09-01	2019	2	Múli	6446386	1522781	M	3-5	101	Unknown	0.727	0	-1.98	0	-60.774	0	127.845	0	2.859	Indirect ELISA	0
40	1206	2019-09-02	2019	2	Klausturselsheiði	6509180	1517826	F	1	33	2	0.87	0	4.809	0	-52.223	0	151.19	0	1.287	Indirect ELISA	0
41	1899	2019-09-02	2019	2	Klausturselsheiði	6507809	1515858	F	3-5	43	Unknown	0.857	0	12.44	0	-58.479	0	143.617	0	2.144	Indirect ELISA	0
42	127	2019-09-02	2019	2	Halldórsalda	6506727	1514753	M	3-5	92	Unknown	0.806	0	9.013	0	-11.917	0	169.124	0	0.858	Indirect ELISA	0
43	1163	2019-09-02	2019	2	Unknown	6454397	1501087	F	Unknown	38	2	0.827	0	7.574	0	-42.398	0	149.25	0	3.288	Indirect ELISA	0
44	1112	2019-09-02	2019	2	Unknown	6454397	1501087	F	Unknown	31	Unknown	0.902	0	-4.755	0	3.897	0	140.435	0	1.43	Indirect ELISA	0
45	1985	2019-09-02	2019	1	Fríðufellsflói	6532481	1518832	F	1	41	2	0.902	0	3.037	0	-42.22	0	115.989	0	2	Indirect ELISA	0
46	5	2019-09-02	2019	1	Víðá in Sunnudalur	6532248	1505730	M	3-5	107	72	0.728	0	5.788	0	-60.225	0	150.056	0	2.43	Indirect ELISA	0
47	1449	2019-09-02	2019	3	Unknown	6523256	1411775	F	2	55	Unknown	0.88	0	-11.393	0	-50.862	0	162.513	0	2.716	Indirect ELISA	0
48	1918	2019-09-02	2019	3	Tóardalur	6523287	1411815	F	2	50	40	0.82	0	-10.977	0	-44.649	0	138.536	0	1.287	Indirect ELISA	0
49	92	2019-09-02	2019	1	Frambruni	6527371	1526666	M	3-5	104	Unknown	0.861	0	-7.379	0	-52.241	0	142.228	0	1.858	Indirect ELISA	0
50	44	2019-09-02	2019	1	Seldalur	6542270	1430268	M	3-5	85	65	0.825	0	-0.267	0	-17.019	0	168.836	0	2	Indirect ELISA	0
51	73	2019-09-02	2019	1	Háreksstaðakvísl	6528141	1529168	M	3-5	80	59	0.843	0	-7.006	0	-51.717	0	151.116	0	2.144	Indirect ELISA	0
52	1358	2019-09-03	2019	2	Gónhóll	6453568	1458851	F	3-5	38	Unknown	0.813	0	-4.167	0	-60.267	0	158.204	0	2.287	Indirect ELISA	0
53	1277	2019-09-03	2019	2	Víðivallaháls	6557546	1457469	F	3-5	40	Unknown	0.877	0	-3.271	0	-67.866	0	156.971	0	1.144	Indirect ELISA	0
54	1201	2019-09-03	2019	2	Víðivallaháls	6456837	1458578	F	2	35	Unknown	0.772	0	3.628	0	-55.989	0	120.487	0	2.716	Indirect ELISA	0
55	1202	2019-09-03	2019	2	Flatarheiði	6453647	1459606	F	3-5	42	Unknown	0.862	0			-44.93	0	151.19	0	4	Indirect ELISA	0
56	1884	2019-09-03	2019	2	Víðivallaháls	6457850	1456532	F	3-5	39	Unknown	0.89	0	7.232	0	-38.796	0	151.782	0	4.289	Indirect ELISA	0
57	1969	2019-09-03	2019	2	Víðivallaháls	6457850	1456532	F	3-5	40	Unknown	0.848	0	8.455	0	26.083	0	166.509	0	2.716	Indirect ELISA	0
58	1524	2019-09-03	2019	5	Viðfjörður	6505330	1335732	F	1	38	Unknown	0.776	0	15.507	0	-36.94	0	148.329	0	2.287	Indirect ELISA	0
59	353	2019-09-03	2019	5	Viðfjörður, Engjahjalli	6505334	1335730	M	2	68	Unknown	0.877	0	14.531	0	14.376	0	143.889	0	0.429	Indirect ELISA	0
60	193	2019-09-03	2019	5	Viðfjörður, Engjahjalli	6505334	1335730	M	2	72	Unknown	0.848	0	17.949	0	-27.499	0	151.799	0	1.43	Indirect ELISA	0
61	281	2019-09-04	2019	6	Stöðvardalur	6452722	1404085	M	3-5	88	30	0.965	0	-8.468	0	-50.856	0	130.675	0	2.859	Indirect ELISA	0
62	239	2019-09-04	2019	6	Stöðvardalur	6453389	1405233	M	3-5	109	45	0.92	0	3.305	0	-49.495	0	163.606	0	2.859	Indirect ELISA	0
63	1280	2019-09-04	2019	2	Danskakráin Rana	6506372	1522888	F	>5	43	2	0.893	0	6.763	0	-62.819	0	156.042	0	1.144	Indirect ELISA	0
64	1494	2019-09-05	2019	3	Tó	6521537	1406751	F	3-5	48	Unknown	0.81	0	3.891	0	-23.397	0	127.164	0	1.287	Indirect ELISA	0
65	1492	2019-09-15	2019	3	Unknown	6526574	1356122	F	3-5	42	Unknown	0.88	0	11.077	0	-55.305	0	150.212	0	4.432	Indirect ELISA	0
66	1452	2019-09-05	2019	3	Tó	6521537	1406751	F	3-5	45	Unknown	0.911	0	12.832	0	-12.985	0	174.469	0	0.715	Indirect ELISA	0
67	1451	2019-09-05	2019	3	Tó	6521537	1406751	M	1	49	Unknown	0.844	0	13.978	0	-44.771	0	153.937	0	1.144	Indirect ELISA	0
68	1360	2019-09-05	2019	2	Ytra Eyvindarfjall	6504767	1521047	F	3-5	35	0	0.848	0	15.161	0	-61.226	0	152.687	0	1.716	Indirect ELISA	0
69	1355	2019-09-04	2019	2	Rani	6506101	1523858	F	>5	35	5	0.781	0	3.128	0	-68.794	0	139.72	0	2.287	Indirect ELISA	0
70	1171	2019-09-06	2019	2	Urgur	6454599	1534858	M	1	25	Unknown	1.076	0	1.979	0	-39.516	0	150.014	0	8.721	Indirect ELISA	0
71	1191	2019-09-06	2019	2	Urgur	6454529	1534858	F	3-5	36	Unknown	0.938	0	6.889	0	-54.774	0	157.431	0	1.287	Indirect ELISA	0
72	1565	2019-09-06	2019	5	Gerpisdalur	6502763	1334372	F	3-5	46	Unknown	0.848	0	5.9	0	-16.463	0	154.307	0	4	Indirect ELISA	0
73	1518	2019-09-06	2019	5	Gerpisdalur	6502762	1334370	F	1	37	Unknown	0.781	0	-5.677	0	-30.263	0	161.164	0	2	Indirect ELISA	0
74	1556	2019-09-06	2019	5	Skúmhöttur	6502977	1334810	F	3-5	43	Unknown	0.778	0	4.431	0	-41.603	0	137.499	0	2.144	Indirect ELISA	0
75	1533	2019-09-06	2019	5	Skúmhöttur	6502978	1334811	F	1	40	Unknown	0.803	0	2.668	0	-44.765	0	155.77	0	1.858	Indirect ELISA	0
76	215	2019-09-05	2019	5	Aurar	6505806	1422098	M	>5	101	Unknown	0.643	0	13.788	0	-38.185	0	144.801	0	2.573	Indirect ELISA	0
77	1104	2019-09-06	2019	2	Þórustaðakvísl E of Ytri Eyvindarfjall	6502237	1519528	F	3-5	41	5	0.911	0	0.41	0	-54.597	0	149.315	0	2.144	Indirect ELISA	0
78	172	2019-09-07	2019	4	Aurar	6506716	1422068	M	3-5	95	34	0.948	0	0.613	0	-72.089	0	154.866	0	1.287	Indirect ELISA	0
79	1229	2019-09-07	2019	2	Þuríðarstaðadalur	6453380	1538484	F	3-5	37	1	0.903	0	5.34	0	-71.864	0	158.36	0	4.432	Indirect ELISA	0
80	177	2019-09-07	2019	4	Aurar	6505896	1421223	M	3-5	97	Unknown	0.872	0	5.02	0	-53.358	0	157.883	0	3	Indirect ELISA	0
81	1909	2019-09-07	2019	5	Karlstaðatindur/Ímadalur	6502371	1339638	F	3-5	47	Unknown	0.919	0	3.095	0	-17.428	0	130.806	0	2.144	Indirect ELISA	0
82	365	2019-09-07	2019	5	Karlstaðasveif	6502783	1344697	M	>5	90	Unknown	0.848	0	6.863	0	-52.803	0	158.517	0	1.43	Indirect ELISA	0
83	1066	2019-09-07	2019	1	Mælifell	6541700	1515999	F	1	45	4	0.817	0	12.599	0	-68.629	0	153.731	0	2.287	Indirect ELISA	0
84	1672	2019-09-06	2019	7	Hofsdalur	6435905	1454068	F	3-5	39	Unknown	0.83	0	11.1	0	-13.247	0	149.907	0	7.148	Indirect ELISA	0
85	1690	2019-09-06	2019	7	Hofsdalur	6435905	1454068	F	3-5	39	Unknown	0.961	0	-10.107	0	-80.408	0	159.594	0	1.43	Indirect ELISA	0
86	1254	2019-09-09	2019	2	Geldærhnjúkur	6453202	1533617	F	>5	31	Unknown	1.154	0	-4.661	0	-62.013	0	164.667	0	1.287	Indirect ELISA	0
87	1400	2019-09-07	2019	2	Fljótsdalsheiði	6459206	1516159	F	1	28	Unknown	1.097	0	-2.349	0	-75.904	0	153.336	0	11.37	Indirect ELISA	0
88	1250	2019-09-07	2019	2	Fljótsdalsheiði	6459205	1516157	F	2	39	16	1.022	0	3.331	0	-77.711	0	165.004	0	1.716	Indirect ELISA	0
89	1231	2019-09-08	2019	2	Geldærhnjúkur	6452945	1534943	F	>5	36	Unknown	1.06	0	6.449	0	-75.037	0	151.536	0	0.858	Indirect ELISA	0
90	96	2019-09-09	2019	1	Selárdalur, Mælifellsá	6542014	1514989	M	3-5	83	Unknown	0.898	0	5.883	0	10.08	0	125.313	0	5.432	Indirect ELISA	0
91	1032	2019-09-09	2019	1	Selárdalur Mælifellsá	6542014	1514989	F	3-5	44	Unknown	0.965	0	9.961	0	-53.291	0	168.581	0	1.43	Indirect ELISA	0
92	1570	2019-09-11	2019	5	Ímadalur	6502798	1338495	F	1	44	Unknown	1.036	0	-4.764	0	-1.572	0	160.235	0	3.145	Indirect ELISA	0
93	1564	2019-09-11	2019	5	Ímadalur	6502798	1338491	F	3-5	44	Unknown	1.227	0	-21.504	0	-72.553	0	169.864	0	1	Indirect ELISA	0
94	388	2019-09-10	2019	5	Ímadalur	6502411	1339142	M	2	73	Unknown	0.868	0	-28.897	0	-29.909	0	116.169	0	21.805	Indirect ELISA	0
95	1967	2019-09-08	2019	9	Flatey	6415706	1536792	F	3-5	40	Unknown	0.896	0	-26.741	0	-37.075	0	118.486	0	1.307	Indirect ELISA	0
96	244	2019-09-09	2019	6	Leirdalshraun	6448052	1442841	M	Unknown	60	48	0.951	0	-34.997	0	-36.225	0	120.93	0	1.428	Indirect ELISA	0
97	1594	2019-09-09	2019	7	Leirdalshraun	6448052	1442841	F	3-5	38	Unknown	0.871	0	-29.98	0	-46.365	0	115.06	0	0.693	Indirect ELISA	0
98	1642	2019-09-09	2019	7	Leirdalshraun	6448052	1442841	M	1	38	Unknown	1.059	0	-28.944	0	-5.067	0	111.686	0	0.765	Indirect ELISA	0
99	1741	2019-09-09	2019	7	Leirdalur	6448189	1454149	F	2	38	3	0.934	0	-4.311	0	-43.998	0	123.089	0	1.536	Indirect ELISA	0
100	1816	2019-09-10	2019	9	Heinabergsaurar	6417082	1534237	F	>5	Unknown	Unknown	0.911	0	-2.639	0	-45.986	0	112.714	0	1.042	Indirect ELISA	0
101	1784	2019-09-11	2019	8	Snjótindur	6428218	1435380	F	>5	30	Unknown	0.928	0	-15.094	0	-32.011	0	110.38	0	0.054	Indirect ELISA	0
102	1813	2019-09-10	2019	9	Heinar	6413340	1536600	F	>5	Unknown	Unknown	1.005	0	-14.647	0	-36.198	0	118.042	0	0.705	Indirect ELISA	0
103	1814	2019-09-10	2019	9	Heinabergsaurar	6417082	1534237	F	1	Unknown	Unknown	0.845	0	-22.186	0	-31.919	0	109.662	0	1.139	Indirect ELISA	0
104	1820	2019-09-10	2019	9	By Miðfell	6413340	1536600	F	3-5	Unknown	Unknown	0.818	0	-22.961	0	-23.501	0	111.957	0	0.548	Indirect ELISA	0
107	1752	2019-09-13	2019	7	Langahlíð	6446906	1449023	F	>5	45	10	0.972	0	-21.91	0	-43.857	0	110.992	0	0.392	Indirect ELISA	0
108	1739	2019-09-13	2019	7	Langahlíð	6446906	1449023	F	3-5	41	10	0.913	0	-10.75	0	0.16	0	110.412	0	0.982	Indirect ELISA	0
110	431	2019-09-13	2019	5	Vöðlavík, Suðurfjall	6500116	1339007	M	2	70	Unknown	0.803	0	-5.653	0	-25.386	0	113.168	0	1.597	Indirect ELISA	0
111	372	2019-09-13	2019	5	Vöðlavík, Suðurfjall	6500113	1339004	M	3-5	89	Unknown	0.843	0	-2.719	0	-16.557	0	115.999	0	0.862	Indirect ELISA	0
112	424	2019-09-13	2019	5	Vöðlavík, Suðurfjall	6500114	1339005	M	3-5	90	Unknown	0.857	0	-17.948	0	-0.658	0	107.987	0	2.043	Indirect ELISA	0
113	1560	2019-09-12	2019	5	Ímadalur	6502416	1339150	F	1	37	Unknown	0.844	0	-13.145	0	-34.454	0	112.964	0	0.355	Indirect ELISA	0
114	1891	2019-09-12	2019	5	Ímadalur	6502415	1335149	F	3-5	44	Unknown	0.816	0	-12.447	0	-8.859	0	111.974	0	1.657	Indirect ELISA	0
115	168	2019-09-12	2019	3	Hólalandsdalur	6528058	1356836	M	3-5	100	57	0.865	0	-11.229	0	-14.439	0	109.526	0	1.922	Indirect ELISA	0
116	2031	2019-09-11	2019	2	Eyvindarfjöll	6503364	1526204	F	3-5	35	0	0.932	0	-10.372	0	-29.053	0	109.453	0	0.404	Indirect ELISA	0
117	1935	2019-09-15	2019	5	Húsadalur	6502554	1337247	M	1	47	Unknown	0.929	0	-8.656	0	7.153	0	126.01	0	0.657	Indirect ELISA	0
118	1553	2019-09-15	2019	5	Ímadalur	6502615	1339496	F	1	37	Unknown	0.993	0	-63.749	0	-31.583	0	111.851	0	0.681	Indirect ELISA	0
119	1504	2019-09-15	2019	4	Hvítárdalur/Skolleyrartindur	6510804	1400354	F	3-5	50	Unknown	0.872	0	0.349	0	-42.741	0	119.362	0	0.777	Indirect ELISA	0
120	Unknown	2019-09-16	2019	1	Unknown	Unknown	Unknown	Unknown	Unknown	Unknown	Unknown	0.877	0	-8.056	0	-26.556	0	115.502	0	0.368	Indirect ELISA	0
121	2034	2019-09-15	2019	7	Leirdalshraun	6448127	1446473	F	1	42	20	0.839	0	-7.805	0	-26.318	0	115.647	0	1.139	Indirect ELISA	0
122	1747	2019-09-17	2019	7	E of Líkárvatn	6447735	1447157	M	1	45	Unknown	0.948	0	-15.163	0	-6.682	0	118.988	0	0.416	Indirect ELISA	0
123	2041	2019-09-15	2019	6	Leirdalshraun	6448127	1446473	F	3-5	56	Unknown	0.876	0	-7.721	0	-31.561	0	109.759	0	0.343	Indirect ELISA	0
124	1714	2019-09-15	2019	7	Leirdalshraun	6447443	1443685	F	3-5	47	Unknown	0.898	0	-7.481	0	-21.052	0	108.127	0	1.247	Indirect ELISA	0
125	1443	2019-09-16	2019	3	Beinageit	6520454	1402451	F	>5	50	Unknown	1.025	0	-30.899	0	42.977	Doubtful	117.381	0	0.584	Indirect ELISA	0
126	1444	2019-09-16	2019	3	Beinageit	6520454	1402451	F	3-5	43	Unknown	0.775	0	-5.595	0	-31.426	0	114.958	0	0.934	Indirect ELISA	0
127	1489	2019-09-16	2019	3	Hvannstóðsdalur	6526713	1358928	F	3-5	50	Unknown	0.852	0	-1.418	0	-56.89	0	122.681	0	0.958	Indirect ELISA	0
128	1746	2019-09-17	2019	7	Brattháls	6448180	1448840	F	1	40	0	0.976	0	-10.75	0	-10.235	0	111.749	0	0.343	Indirect ELISA	0
129	2048	2019-09-17	2019	7	Leirdalshraun	6447683	1445055	F	3-5	45	10	0.895	0	-4.98	0	-35.385	0	115.238	0	0.476	Indirect ELISA	0
130	1645	2019-09-17	2019	7	Brattháls	6448392	1449737	F	3-5	47	10	1.02	0	-19.231	0	4.342	0	109.547	0	1.548	Indirect ELISA	0
131	1995	2019-09-17	2019	7	Brattháls	6448180	1448840	F	3-5	43	Unknown	0.927	0	-12.585	0	-36.545	0	117.619	0	2.5	Indirect ELISA	0
132	1710	2019-09-17	2019	7	Leirdalshraun	6447443	1443685	F	1	40	15	1.116	0	-25.103	0	1.075	0	106.826	0	0.343	Indirect ELISA	0
134	1450	2019-09-18	2019	3	Hvannstóðsdalur	6526483	1358908	F	3-5	44	Unknown	0.867	0	-13.665	0	-44.491	0	115.204	0	1.103	Indirect ELISA	0
135	2057	2019-09-19	2019	8	By Sléttugilsá	6429770	1451920	F	>5	38	6	0.742	0	-3.432	0	-48.505	0	111.689	0	1.271	Indirect ELISA	0
136	1781	2019-09-19	2019	8	Slettugil	6429642	1451683	F	3-5	40	23	0.857	0	3.272	0	-42.709	0	112.565	0	1.139	Indirect ELISA	0
137	2035	2019-09-17	2019	9	Heinaberg	6416967	1538121	F	3-5	Unknown	Unknown	0.875	0	1.229	0	-33.381	0	111.519	0	0.645	Indirect ELISA	0
138	1779	2019-09-18	2019	8	Skyndidalur	6429166	1512072	F	>5	Unknown	Unknown	1.033	0	-25.247	0	-47.514	0	111.009	0	8.863	Indirect ELISA	0
139	2036	2019-09-17	2019	8	Heinaberg	6416967	1538121	F	1	Unknown	Unknown	0.899	0	2.363	0	-36.442	0	111.995	0	1.03	Indirect ELISA	0
140	2037	2019-09-19	2019	9	Flatey	6416080	1533010	F	>5	Unknown	15	0.945	0	-4.293	0	-27.818	0	110.104	0	0.259	Indirect ELISA	0
141	1783	2019-09-17	2019	8	Laxárdalur in Nesjum	6423230	1507420	F	2	Unknown	20	0.945	0	-1.043	0	-29.79	0	109.198	0	0.211	Indirect ELISA	0
142	1915	2019-09-17	2019	8	Laxárdalur in Nesjum	6423230	1507420	F	3-5	Unknown	10	0.921	0	14.059	0	-17.672	0	112.943	0	0.355	Indirect ELISA	0
143	1905	2019-09-16	2019	8	Árnanesmúli	6422080	1507270	F	2	Unknown	5	0.858	0	16.129	0	-26.632	0	112.765	0	0.09	Indirect ELISA	0
												Negatives		Negatives		Negatives		Negatives		Negatives 2017	Competitive ELISA
												Mean	0.905146	Mean	-870.288	Mean	-14.3971	Mean	131.623	Mean		11.6118
Area	2017, all	2018, all	2019, all	Total, all								Standard deviation	0.0830755	Standard deviation	14449.6	Standard deviation	33.1655	Standard deviation	26.268	Standard deviation		26.4741
1	10	26	22	58								Min	0.643	Min	-240927	Min	-82.715	Min	72.337	Min		0.23
2	25	39	42	106								Max	1.227	Max	45.496	Max	55.85	Max	453.978	Max		89.265
3	1	6	12	19								n	281	n	278	n	262	n	281	n		40
4	1	2	3	6
5	1	3	21	25										Positives		Positives				Negatives 2018 and 2019	Indirect ELISA
6	1	2	7	10										Mean	-2.823	Mean	26.4815			Mean		13.9672
7	1	14	16	31										Standard deviation	12.4507	Standard deviation	15.1964			Standard deviation		30.1314
8	0	0	8	8										Min	-11.627	Min	15.736			Min		0.054
9	0	9	7	16										Max	5.981	Max	37.227			Max		127.05
Unknown	0	2	0	2										n	2	n	2			n		241
Total	40	103	138	281
																Doubtful
Area	2017, calves	2018, calves	2019, calves	Total, calves												Mean	-17.0565
1	0	1	0	1												Standard deviation	40.6642
2	1	7	0	8												Min	-75.904
3	0	1	0	1												Max	34.746
4	0	0	0	0												n	15
5	0	0	0	0
6	0	0	0	0								Total n	281	Total n	280	Total n	279	Total n	281	Total n		281
7	0	3	0	3
8	0	0	0	0								Year, group	Analyzed	Year, group	Analyzed	Year, group	Analyzed	Year, group	Analyzed	Year, group
9	0	1	0	1								2017, positives	0	2017, positives	0	2017, positives	2	2017, positives	0	2017, positives		0
Unknown	0	1	0	1								2017, negatives	40	2017, negatives	40	2017, negatives	36	2017, negatives	40	2017, negatives		40
Total	1	14	0	15								2017, seroprev.	0	2017, seroprev.	0	2017, doubtful	2	2017, seroprev.	0	2017, seroprev.		0
																2017, seroprev. (pos)	0.05
												2018, positives	0	2018, positives	2	2017, seroprev. (all)	0.1	2018, positives	0	2018, positives		0
												2018, negatives	103	2018, negatives	101			2018, negatives	103	2018, negatives		103
												2018, seroprev.	0	2018, seroprev.	0.0194175	2018, positives	0	2018, seroprev.	0	2018, seroprev.		0
																2018, negatives	90
												2018, positives	0	2019, positives	0	2018, doubtful	12	2018, positives	0	2018, positives		0
												2019, negatives	138	2019, negatives	137	2018, seroprev. (pos)	0	2019, negatives	138	2019, negatives		138
												2019, seroprev.	0	2019, seroprev.	0	2018, seroprev. (all)	0.117647	2019, seroprev.	0	2019, seroprev.		0
																2019, positives	0
																2019, negatives	137
																2019, doubtful	1
																2019, seroprev. (pos)	0
																2019, seroprev. (all)	0.00724638
												Total n	281	Total n	280	Total n	280	Total n	281	Total n		281
												Total seroprev	0	Total seroprev	0.00714286	Total seroprev. (pos)	0.00714286	Total seroprev	0	Total seroprev		0
																Total seroprev. (all)	0.0607143
